# Supplementary material for: Prevalence, Genetic Diversity, and Quantification of the RNA Genome of the Hepatitis E Virus in Slaughtered Pigs in Serbia
Source: Animals (Basel). 2024 Feb 10;14(4):586. doi: 10.3390/ani14040586 (PMC10886375; doi:10.3390/ani14040586)
Supplement: Supplementary file 1 [file animals-14-00586-s001.zip]

Archive with 1 entries (1 files):
- animals-2806191-supplementary.pdf
